# Supplementary material for: Hepatocellular Carcinoma Surveillance Strategies: Major Guidelines and Screening Advances
Source: Cancers (Basel). 2024 Nov 24;16(23):3933. doi: 10.3390/cancers16233933 (PMC11640160; doi:10.3390/cancers16233933)
Supplement: Supplementary file 1 [file cancers-16-03933-s001.zip]

Archive with 1 entries (1 files):
- cancers-3279362-supplementary.pdf
